# Supplementary material for: Association of Polymorphisms in FSHR, INHA, ESR1, and BMP15 with Recurrent Implantation Failure
Source: Biomedicines. 2023 May 5;11(5):1374. doi: 10.3390/biomedicines11051374 (PMC10216578; doi:10.3390/biomedicines11051374)
Supplement: Supplementary file 1 [file biomedicines-11-01374-s001.zip]

Archive with 1 entries (1 files):
- biomedicines-2347517-supplementary.pdf
